# Supplementary material for: Clinically relevant variants detected in Chinese children with global developmental delay/intellectual disability: An exome-wide sequencing study
Source: Genes Dis. 2024 Aug 9;12(4):101389. doi: 10.1016/j.gendis.2024.101389 (PMC11982971; doi:10.1016/j.gendis.2024.101389)
Supplement: Multimedia component 2 [file mmc2.xlsx]

## Sheet: Sheet1
Sample ID	Family history	Sex	Age by Month	Gene	Variation (hg 19)	Recorded (Y) OR Unecorded (N) in ClinVar	OMIM Phenotype	Inheritance	Genotype	Type of Variations	Origin of Variations	ACMG Classification
2487	/	M	25	CCND2	NM_001759: c.820G>T, p.Glu274*	N	Megalencephaly-polymicrogyria-polydactyly-hydrocephalus syndrome 3 (#123833)	AD	Heterozygous	Nonsense	De novo	LP
2488	/	F	51	SHANK3	NM_001372044: c.2635C>T, p.Gln879*	N	Phelan-McDermid syndrome (#606232)	AD	Heterozygous	Nonsense	De novo	LP
2491	/	M	14	GALC	NM_000153: c.1901T>C, p.Leu634Ser	Y	Krabbe disease (#245200)	AR	Homozygous	Missense	Paternal, Maternal	LP
2493	/	M	32	FOXG1	NM_005249: c.1122C>A, p.Tyr374*	N	Rett syndrome, congenital variant (#613454)	AD	Heterozygous	Nonsense	De novo	LP
2494	/	M	17	MBD5	NM_018328: c.2682delG, p.Gln894fs*21	N	Mental retardation, autosomal dominant 1 (#156200)	AD	Heterozygous	Frameshift	Non-maternal	LP
2506	/	M	48	AP1S2	NM_001272071: c.103delG, p.Val35fs*5	N	Pettigrew syndrome (#304340)	XLR	Hemizygous	Frameshift	Maternal	LP
2509	/	M	26	TRAF7	NM_032271: c.825C>G, p.Tyr275*	N	Cardiac, facial, and digital anomalies with developmental delay (#618164)	AD	Heterozygous	Nonsense	Paternal	LP
2510	/	F	6	CHRNA2	NM_000742: c.1192delA, p.Ser398fs*92	N	Epilepsy, nocturnal frontal lobe, type 4 (#610353)	AD	Heterozygous	Frameshift	De novo	LP
2514	/	M	5	AHDC1	NM_001371928: c.2758_2770delACCTTCCCACCAG, p.Thr920fs*8	N	Xia-Gibbs syndrome (#615829)	AD	Heterozygous	Frameshift	De novo	LP
2516	/	M	19	ERCC8	NM_000082: c.320_321insAGTG, p.Trp107fs*1	N	Cockayne syndrome, type A (#216400)	AR	Homozygous	Frameshift	Maternal, De novo	LP
2517	/	M	50	SCN2A	NM_001040142: c.2548C>T, p.Arg850*	Y	Developmental and epileptic encephalopathy 11 (#613721)	AD	Heterozygous	Nonsense	De novo	LP
2521	/	F	18	SYNGAP1	NM_006772: c.1740_1750delCCGGGAGGACA, p.Gly580fs*34	N	Mental retardation, autosomal dominant 5 (#612621)	AD	Heterozygous	Frameshift	De novo	LP
2530	Mother with ID	M	26	MECP2	NM_001110792: c.961C>T, p.Arg321Trp	Y	Intellectual developmental disorder, X-linked, syndromic 13 (#300055)	XLR	Hemizygous	Missense	Maternal	LP
2534	/	M	84	MLL3	NM_170606: c.658C>T, p.Gln220*	N	Kleefstra syndrome 2 (#611768)	AD	Heterozygous	Nonsense	Unknown	LP
2535	/	F	21	CTCF	NM_006565: c.1115C>T, p.Ser372Phe	Y	Mental retardation, autosomal dominant 21 (#615502)	AD	Heterozygous	Missense	De novo	LP
2537	/	M	23	SYNGAP1	NM_006772: c.1861C>T, p.Arg621*	Y	Mental retardation, autosomal dominant 5 (#612621)	AD	Heterozygous	Nonsense	De novo	LP
2538	Mother with ID and 3-year-old sister with GDD	M	3	AUTS2	NM_015570: c.1809_1810insC, p.Gln604fs*74	N	Intellectual developmental disorder, autosomal dominant 26 (#615834)	AD	Heterozygous	Frameshift	Unknown	LP
2542	/	M	132	CDON	NM_001243597: c.42_48delTACTCTT, p.Val14fs*8	N	Holoprosencephaly 11 (#614226)	AD	Heterozygous	Frameshift	Unknown	LP
2547	/	F	38	SCN2A	NM_001040142: c.4205A>C, p.Lys1402Thr	N	Developmental and epileptic encephalopathy 11 (#613721)	AD	Heterozygous	Missense	De novo	LP
2550	/	F	10	ZMYND11	NM_001370100: c.1798C>T, p.Arg600Trp	Y	Mental retardation, autosomal dominant 30 (#616083)	AD	Heterozygous	Missense	De novo	LP
2552	/	F	6	CAMK2B	NM_001220: c.709G>A, p.Glu237Lys	Y	Mental retardation, autosomal dominant 54 (#617799)	AD	Heterozygous	Missense	De novo	P
2560	/	M	4	EBF3	NM_001375380: c.626G>A, p.Arg209Gln	Y	Hypotonia, ataxia, and delayed development syndrome (#617330)	AD	Heterozygous	Missense	De novo	P
2566	/	M	37	NFIX	NM_001365902: c.515_518delTCAA, p.Ile172fs*38	N	Malan syndrome (#614753)	AD	Heterozygous	Frameshift	De novo	LP
2567	/	M	5	PCDH12	NM_016580: c.2062C>T, p.Arg688*	N	Diencephalic-mesencephalic junction dysplasia syndrome 1 (#251280)	AR	Compound heterozygous	Nonsense	Maternal	LP
2567	/	M	5	PCDH12	NM_016580: c.2777C>G, p.Ser926*	N	Diencephalic-mesencephalic junction dysplasia syndrome 1 (#251280)	AR	Compound heterozygous	Nonsense	Paternal	LP
2571	/	F	37	TBR1	NM_006593: c.682A>G, p.Lys228Glu	Y	Intellectual developmental disorder with autism and speech delay (#606053)	AD	Heterozygous	Missense	De novo	LP
2574	/	M	16	TUBB4A	NM_006087: c.763G>A, p.Val255Ile	Y	Leukodystrophy, hypomyelinating, 6 (#612438)	AD	Heterozygous	Missense	De novo	LP
2575	/	M	19	ARX	NM_139058: c.1562C>T, p.Ala521Val	N	Intellectual developmental disorder, X-linked 29 (#300419)	XLR	Hemizygous	Missense	Unknown	LP
2577	Father with ID and Mother with ID	M	18	SYNGAP1	NM_006772,c.509G>A, p.Arg170Gln	Y	Intellectual developmental disorder, autosomal dominant 5	AD	Heterozygous	Missense	Maternal	P
2579	/	F	21	PEX1	NM_000466,c.1099(exon5)delC;p.Q367fs*20(p.Gln367fsTer20)	Y	Peroxisome biogenesis disorder 1B (#601539)	AR	Compound heterozygous	Frameshift	Maternal	LP
2579	/	F	21	PEX1	NM_000466,c.251(exon2)T>G;p.L84R(p.Leu84Arg)	N	Peroxisome biogenesis disorder 1B (#601539)	AR	Compound heterozygous	Missense	Paternal	LP
2587	/	F	11	TCF4	NM_001083962: c.1486G>A, p.Gly496Ser	Y	Pitt-Hopkins syndrome (#610954)	AD	Heterozygous	Missense	De novo	LP
2588	/	F	8	CDKL5	NM_001323289: c.464-2(IVS7)A>G	Y	Developmental and epileptic encephalopathy 2 (#300672)	XLD	Heterozygous	Splice site	De novo	LP
2589	/	M	21	CTNNB1	NM_001904: c.1444delC, p.Gln482fs*25	N	Neurodevelopmental disorder with spastic diplegia and visual defects (#615075)	AD	Heterozygous	Frameshift	De novo	LP
2590	/	M	8	ASXL3	NM_030632; c.1557_c.1560delAGAA, p.Ile519fs*11	N	Bainbridge-Ropers syndrome (#615485)	AD	Heterozygous	Frameshift	Non-maternal	LP
2591	/	F	11	NFIX	NM_001365902: c.623-2_623-1(IVS3)delAG	N	Malan syndrome (#614753)	AD	Heterozygous	Splice site	De novo	LP
2592	/	F	57	TCF20	NM_005650: c.5173delT, p.Tyr1725fs*157	N	Developmental delay with variable intellectual impairment and behavioral abnormalities (#618430)	AD	Heterozygous	Frameshift	De novo	LP
2599	/	M	14	NF1	NM_001042492: c.4587delA, p.Ala1530fs*44	N	Neurofibromatosis-Noonan syndrome (#601321)	AD	Heterozygous	Frameshift	De novo	LP
2600	/	F	6	COL6A3	NM_004369: c.6753+1(IVS26)G>A	N	Dystonia 27 (#616411)	AR	Homozygous	Splice site	Paternal, Maternal	LP
2605	/	F	22	ZSWIM6	NM_020928: c.2710C>T, p.Arg904*	Y	Neurodevelopmental disorder with movement abnormalities, abnormal gait, and autistic features (#617865)	AD	Heterozygous	Nonsense	De novo	LP
2610	Older sister with GDD	F	25	PTCH1	NM_000264: c.1208_1209delAT, p.Tyr403fs*33	Y	Holoprosencephaly 7 (#610828)	AD	Heterozygous	Frameshift	De novo	LP
2614	/	F	3	GRIN1	NM_007327: c.2443G>A, p.Gly815Arg	Y	Neurodevelopmental disorder with or without hyperkinetic movements and seizures, autosomal dominant (#614254)	AD	Heterozygous	Missense	De novo	LP
2615	/	F	4	ADNP	NM_001282531: c.2157C>G, p.Tyr719Stop	Y	Helsmoortel-van der Aa syndrome (#615873)	AD	Heterozygous	Nonsense	De novo	LP
2621	/	M	9	PAFAH1B1	NM_000430: c.176_c.183delTTAGATTA, p.Ile59fs*13	N	Lissencephaly 1, Subcortical laminar heterotopia (#607432)	AD	Heterozygous	Frameshift	De novo	LP
2622	Mother with ID	M	10	IQSEC2	NM_001111125: c.1051delG, p.Ala351fs*13	N	Intellectual developmental disorder, X-linked 1 (#309530)	XLD	Hemizygous	Frameshift	Maternal	LP
2627	/	M	5	CTNNB1	NM_001904: c.1612C>T, p.Gln538Stop	Y	Neurodevelopmental disorder with spastic diplegia and visual defects (#615075)	AD	Heterozygous	Nonsense	De novo	LP
2633	Father with ID and Mother with ID	M	78	SATB1	NM_002971: c.819_820insACCA, p.Val274fs*63	N	Developmental delay with dysmorphic facies and dental anomalies (#619228)	AD	Heterozygous	Frameshift	Maternal	LP
2633	Father with ID and Mother with ID	M	78	SCN2A	NM_001040142: c.5059A>G, p.Arg1687Gly	N	Developmental and epileptic encephalopathy 11 (#613721)	AD	Heterozygous	Missense	Paternal	LP
2635	/	M	43	BRCA1	NM_007294: c.5249>G, p.Lys1750Arg	N	Fanconi anemia, complementation group S (#617883)	AR	Compound heterozygous	Missense	Paternal	LP
2635	/	M	43	BRCA1	NM_007294: c.2566T>C, p.Tyr856His	N	Fanconi anemia, complementation group S (#617883)	AR	Compound heterozygous	Missense	Maternal	LP
2639	Father with ID	M	44	SLC6A1	NM_003042: c.376G>T, p.Gly126Cys	N	Myoclonic-atonic epilepsy (#616421)	AD	Heterozygous	Missense	Paternal	LP
2640	/	F	35	KIF1A	NM_001244008: c.304G>A, p.Gly102Ser	Y	NESCAV syndrome (#614255)	AD	Heterozygous	Missense	De novo	P
2642	/	M	23	GNE	NM_005476: c.527A>T, p.Asp176Val	Y	Sialuria (#269921)	AD	Heterozygous	Missense	Non-maternal	LP
2645	/	M	12	KDM5C	NM_004187: c.2105A>G, p.Asp702Gly	N	Intellectual developmental disorder, X-linked syndromic, Claes-Jensen type (#300534)	XLR	Hemizygous	Missense	Maternal	LP
2649	/	M	18	KDM6B	NM_001348716: c.1718delC, p.Pro573fs*9	N	Neurodevelopmental disorder with coarse facies and mild distal skeletal abnormalities (#618505)	AD	Heterozygous	Frameshift	De novo	LP
2650	/	M	4	ANKRD11	NM_013275: c.2047A>T, p.Lys683*	N	KBG syndrome (#148050)	AD	Heterozygous	Nonsense	De novo	LP
2662	/	M	17	CACNA1A	NM_001127222: c.4174G>A, p.Val1392Met	Y	Developmental and epileptic encephalopathy 42 (#617106)	AD	Heterozygous	Missense	De novo	P
2663	/	M	66	ZNF292	NM_015021: c.7959_7966delGTTTGCCA, p.Phe2654fs*8	N	Intellectual developmental disorder, autosomal dominant 64 (#619188)	AD	Heterozygous	Frameshift	Paternal	LP
2664	Mother with ID	F	14	KAT6A	NM_006766: c.536_539delAAGA, p.Lys179fs*63	N	Arboleda-Tham syndrome (#616268)	AD	Heterozygous	Frameshift	Unknown	LP
2665	/	F	7	NSD1	NM_022455: c.3386_c.3387delTT, p.Phe1129fs*1	Y	Sotos syndrome (#117550)	AD	Heterozygous	Frameshift	De novo	LP
2668	/	M	18	GAMT	NM_000156: c.289delC, p.Gln97fs*17	Y	Cerebral creatine deficiency syndrome 2 (#612736)	AR	Homozygous	Frameshift	Paternal, Maternal	LP
2670	/	F	22	TREX1	NM_033629: c.388G>A, p.Asp130Asn	Y	Aicardi-Goutieres syndrome 1, dominant and recessive (#225750)	AR	Compound heterozygous	Missense	Maternal	LP
2670	/	F	22	TREX1	NM_033629: c.-26-1(IVS1)G>A	Y	Aicardi-Goutieres syndrome 1, dominant and recessive (#225750)	AR	Compound heterozygous	Splice site	Paternal	LP
2671	/	M	3	PAK3	NM_002578: c.208delA, p.Ile70fs*38	N	Intellectual developmental disorder, X-linked 30 (#300558)	XLR	Hemizygous	Frameshift	Maternal	LP
2677	/	F	38	PACS2	NM_001100913: c.625G>A, p.Glu209Lys	Y	Developmental and epileptic encephalopathy 66 (#618067)	AD	Heterozygous	Missense	De novo	LP
2679	/	M	35	PQBP1	NM_001032382: c.458G>A, p.Arg153Lys	Y	Renpenning syndrome (#309500)	XLR	Hemizygous	Missense	Maternal	LP
2680	/	M	7	CREBBP	NM_004380: c.6169C>T, p.Gln2057*	Y	Rubinstein-Taybi syndrome 1 (#180849)	AD	Heterozygous	Nonsense	De novo	LP
2686	Mother with ID and youner brother with GDD	F	84	CHD3	NM_001005273: c.3514C>T, p.Arg1172Trp	N	Snijders Blok-Campeau syndrome (#618205)	AD	Heterozygous	Missense	Non-Paternal	LP
2687	Mother with ID and older sister with GDD	M	56	CHD3	NM_001005273: c.3514C>T, p.Arg1172Trp	N	Snijders Blok-Campeau syndrome (#618205)	AD	Heterozygous	Missense	Non-Paternal	LP
2702	/	M	47	KIF4A	NM_012310,c.1488+1G>A	N	Intellectual developmental disorder, X-linked 100	XLR	Hemizygous	Splice site	De novo	LP
